# Supplementary material for: Potential thresholds of critically increased cardiac-related spinal cord motion in degenerative cervical myelopathy
Source: Front Neurol. 2024 Jun 24;15:1411182. doi: 10.3389/fneur.2024.1411182 (PMC11228334; doi:10.3389/fneur.2024.1411182)
Supplement: Supplementary file 1 [file Table_1.XLSX]

## Sheet: Sheet1
	axial T2w	sagittal T2w	axial PC	sagittal PC
TE [ms]	93	87	12.36	12.36
TR [ms]	3600	3760	60.84	60.28
slice thickness [mm]	3	2.5	5	5
flip angle [°]	150	160	10	10
field of view [mm]	160	220	140	180
bandwith [Hz/px]	284	260	355	355
base resolution	320	384	256	256
phase resolution	0.8	0.75	0.5	0.5
spatial resolution [mm3]	0.5 x 0.5 x 3.0	0.6 x 0.6 x 2.5	0.3 x 0.3 x 5.0	0.4 x 0.4 x 5.0
PAT mode	GRAPPA 2	none	none	none
TE = echo time; TR = repitition time; PAT = Parallel Acquisition Techniques;
GRAPPA = GeneRalized Autocalibrating Partial Parallel Acquisition; PC = phase contrast
Supplementary table 1 Parameters of MRI sequences
